# Supplementary material for: ﻿Pyruszhaoxuanii (Rosaceae), A new pear species from Danxiashan Mountain, Guangdong, China
Source: PhytoKeys. 2025 Mar 28;254:161–73. doi: 10.3897/phytokeys.254.138039 (PMC11971636; doi:10.3897/phytokeys.254.138039)
Supplement: XML Treatment for Pyrus zhaoxuanii [file phytokeys.254.138039-treatment1.xml]

<!DOCTYPE tp:taxon-treatment
  PUBLIC "-//TaxonX//DTD Taxonomic Treatment Publishing DTD v0 20100105//EN" "tax-treatment-NSO.dtd">
<tp:taxon-treatment xmlns:tp="http://www.plazi.org/taxpub"><tp:treatment-meta><kwd-group><label>Taxon classification</label><kwd>
                <named-content content-type="kingdom">Plantae</named-content>
              </kwd><kwd>
                <named-content content-type="order">Rosales</named-content>
              </kwd><kwd>
                <named-content content-type="family">Rosaceae</named-content>
              </kwd></kwd-group><mixed-citation publication-type="journal"><person-group><name><surname>Yi</surname><given-names>Xiao-Wei</given-names></name><name><surname>Wu</surname><given-names>Ying-Yu</given-names></name><name><surname>Fan</surname><given-names>Qiang</given-names></name><name><surname>Chen</surname><given-names>Fang</given-names></name><name><surname>Chen</surname><given-names>Zai-Xiong</given-names></name><name><surname>Liu</surname><given-names>Bin-Bin</given-names></name><name><surname>Huang</surname><given-names>Cui-Ying</given-names></name></person-group><article-title>﻿<italic><tp:taxon-name><tp:taxon-name-part taxon-name-part-type="genus" reg="Pyrus">Pyrus</tp:taxon-name-part><tp:taxon-name-part taxon-name-part-type="species" reg="zhaoxuanii">zhaoxuanii</tp:taxon-name-part></tp:taxon-name></italic> (<tp:taxon-name><tp:taxon-name-part taxon-name-part-type="family">Rosaceae</tp:taxon-name-part></tp:taxon-name>), A new pear species from Danxiashan Mountain, Guangdong, China</article-title><source>PhytoKeys</source><day>28</day><month>03</month><year>2025</year><volume>254</volume><fpage>161</fpage><lpage>173</lpage><pub-id pub-id-type="doi">10.3897/phytokeys.254.138039</pub-id></mixed-citation></tp:treatment-meta><tp:nomenclature><label>﻿</label><tp:taxon-name>
              <object-id xmlns:xlink="http://www.w3.org/1999/xlink" content-type="arpha" xlink:type="simple">6062E3BB-7F95-5180-8689-E38F7AEE8B2E</object-id>
              <tp:taxon-name-part taxon-name-part-type="genus" reg="Pyrus">Pyrus</tp:taxon-name-part>
              <tp:taxon-name-part taxon-name-part-type="species" reg="zhaoxuanii">zhaoxuanii</tp:taxon-name-part>
              <object-id xmlns:xlink="http://www.w3.org/1999/xlink" content-type="ipni" xlink:type="simple">urn:lsid:ipni.org:names:77359363-1</object-id>
            </tp:taxon-name><tp:taxon-authority>X.W.Yi, B.B.Liu &amp; Q.Fan</tp:taxon-authority><tp:taxon-status xmlns:xlink="http://www.w3.org/1999/xlink" xlink:type="simple">sp. nov.</tp:taxon-status><xref ref-type="fig" rid="F3">Figs 3</xref><xref ref-type="fig" rid="F4">, 4</xref><xref ref-type="fig" rid="F5">, 5</xref><xref ref-type="fig" rid="F6">, 6 Chinese name. 昭璇梨</xref></tp:nomenclature><tp:treatment-sec sec-type="material" id="SECID0ES3AE"><title>Type.</title><p>China. • Guangdong Province, Shaoguan City, Danxiashan National Nature Reserve, <named-content xmlns:xlink="http://www.w3.org/1999/xlink" content-type="dwc:verbatimCoordinates" xlink:type="simple"><named-content content-type="geo-json" specific-use="{&#34;type&#34;:&#34;Point&#34;,&#34;coordinates&#34;:[113.661889,25.007850]}" id="NCID0E23AE" xlink:type="simple">25°0'28.26"N, 113°39'42.80"E</named-content></named-content>, alt. 380 m, 24 February 2024, <italic>Y.Y. Wu et al. DNPC4016</italic> (holotype: <named-content xmlns:xlink="http://www.w3.org/1999/xlink" content-type="dwc:institutional_code" xlink:title="Sun Yat-sen University" xlink:href="http://grbio.org/institution/zhongshan-sun-yatsen-university" xlink:type="simple">SYS</named-content>!; isotypes: <named-content xmlns:xlink="http://www.w3.org/1999/xlink" content-type="dwc:institutional_code" xlink:title="Sun Yat-sen University" xlink:href="http://grbio.org/institution/zhongshan-sun-yatsen-university" xlink:type="simple">SYS</named-content>!, PE!).</p></tp:treatment-sec><tp:treatment-sec sec-type="Diagnose" id="SECID0EM4AE"><title>Diagnose.</title><p><italic><tp:taxon-name><tp:taxon-name-part taxon-name-part-type="genus" reg="Pyrus">Pyrus</tp:taxon-name-part><tp:taxon-name-part taxon-name-part-type="species" reg="zhaoxuanii">zhaoxuanii</tp:taxon-name-part></tp:taxon-name></italic> is similar to <italic><tp:taxon-name><tp:taxon-name-part taxon-name-part-type="genus" reg="Pyrus">P.</tp:taxon-name-part><tp:taxon-name-part taxon-name-part-type="species" reg="calleryana">calleryana</tp:taxon-name-part></tp:taxon-name></italic>, but can be differentiated by its small, obovate leaves, short petioles, pronounced stem thorns, and shrubby habit.</p></tp:treatment-sec><tp:treatment-sec sec-type="description" id="SECID0EI5AE"><title>Description.</title><p>Deciduous shrubs or small trees, 2–5 m high, with lateral branches; bark dark gray to brownish with vertical splits; much-branched; Twigs smooth, spiny, covered with linear lenticels. Leaf buds long ellipsoid, with 5–7 hairy scales outside. Leaves fascicled on short branches; petiole 2–12 mm long; Leaf blade obovate, rarely elliptic, (14) 19–31 (45) × (7) 10–15 (23) mm, margin obtusely serrate, base cuneate, apex blunt or round, rarely acuminate, leathery in quality. Corymb 2–8 flowered, receptacle cup-shaped, covered with short hairs; sepals are triangular, ca. 4 mm long, woolly, with rust-colored velutinous on the margins, bending downwards at the apex; flower 12–17.5 (29.5) mm in diameter; Petals 5, 5–8 × 5–6 mm, pure white, glabrous, obovate, margin slightly sinuate, apex rounded; filament 3–7 mm long; anthers purple to pink; style 2, 4–6.5 mm long, glabrous; flower stalk (19) 21–35 mm long. Pome small, spheroid, reddish-brown to brownish-black, ca. 1 cm long; fruiting pedicel 18–36 mm long. Seeds ovate, blackish, ca. 2 × 5 mm.</p><fig id="F3" position="float" orientation="portrait"><object-id xmlns:xlink="http://www.w3.org/1999/xlink" content-type="doi" xlink:type="simple">10.3897/phytokeys.254.138039.figure3</object-id><object-id xmlns:xlink="http://www.w3.org/1999/xlink" content-type="arpha" xlink:type="simple">4C5B72F7-E36B-52E3-9945-62F472BD0DB8</object-id><label>Figure 3.</label><caption><p>Flower and pome of <italic><tp:taxon-name><tp:taxon-name-part taxon-name-part-type="genus" reg="Pyrus">Pyrus</tp:taxon-name-part><tp:taxon-name-part taxon-name-part-type="species" reg="zhaoxuanii">zhaoxuanii</tp:taxon-name-part></tp:taxon-name></italic><bold>A</bold> frontal dissection of the flower <bold>B</bold> stamens <bold>C</bold> longitudinal section of the flower <bold>D</bold> front view of the entire flower <bold>E</bold> cross and longitudinal sections of the fruit <bold>F</bold> cross-section of the ovary. Scale bars: 1 cm (<bold>A, E</bold>); 5 mm (<bold>B, C, D, F</bold>).</p></caption><graphic xmlns:xlink="http://www.w3.org/1999/xlink" xlink:href="phytokeys-254-161_article-138039__-g003.jpg" position="float" orientation="portrait" xlink:type="simple" id="oo_1294172.jpg"><uri content-type="original_file" xlink:type="simple">https://binary.pensoft.net/fig/1294172</uri></graphic></fig></tp:treatment-sec><tp:treatment-sec sec-type="phenology" id="SECID0EV6AE"><title>Phenology.</title><p>Flowering was observed from February to March, while fruiting occurred from September to October.</p></tp:treatment-sec><tp:treatment-sec sec-type="etymology" id="SECID0E16AE"><title>Etymology.</title><p><italic><tp:taxon-name><tp:taxon-name-part taxon-name-part-type="genus" reg="Pyrus">Pyrus</tp:taxon-name-part><tp:taxon-name-part taxon-name-part-type="species" reg="zhaoxuanii">zhaoxuanii</tp:taxon-name-part></tp:taxon-name></italic> is named in honor of Prof. Zhao-Xuan Zeng (1921–2007), a famous geographer of South China Normal University, who made significant contribution to the study of danxia landscape.</p><fig id="F4" position="float" orientation="portrait"><object-id xmlns:xlink="http://www.w3.org/1999/xlink" content-type="doi" xlink:type="simple">10.3897/phytokeys.254.138039.figure4</object-id><object-id xmlns:xlink="http://www.w3.org/1999/xlink" content-type="arpha" xlink:type="simple">0E7305D5-19A6-5E96-9B54-2A89179EEC3F</object-id><label>Figure 4.</label><caption><p><italic><tp:taxon-name><tp:taxon-name-part taxon-name-part-type="genus" reg="Pyrus">Pyrus</tp:taxon-name-part><tp:taxon-name-part taxon-name-part-type="species" reg="zhaoxuanii">zhaoxuanii</tp:taxon-name-part></tp:taxon-name></italic><bold>A</bold> plant, stem with many branches and thorn <bold>B</bold> habitat, growing on the edge of cliffs or steep slopes <bold>C</bold> branches with many subdivisions and thorns <bold>D</bold> lenticels on young branches <bold>E</bold> surface of the stem <bold>F, G</bold> leaves during the fruiting period <bold>H, I</bold> leaf buds and bud scales with hair <bold>J, K</bold> flowers <bold>L, M</bold> fruits <bold>I</bold> comparison of <italic><tp:taxon-name><tp:taxon-name-part taxon-name-part-type="genus" reg="Pyrus">P.</tp:taxon-name-part><tp:taxon-name-part taxon-name-part-type="species" reg="zhaoxuanii">zhaoxuanii</tp:taxon-name-part></tp:taxon-name></italic> and <italic><tp:taxon-name><tp:taxon-name-part taxon-name-part-type="genus" reg="Pyrus">P.</tp:taxon-name-part><tp:taxon-name-part taxon-name-part-type="species" reg="calleryana">calleryana</tp:taxon-name-part></tp:taxon-name></italic> (left: <italic><tp:taxon-name><tp:taxon-name-part taxon-name-part-type="genus" reg="Pyrus">P.</tp:taxon-name-part><tp:taxon-name-part taxon-name-part-type="species" reg="zhaoxuanii">zhaoxuanii</tp:taxon-name-part></tp:taxon-name></italic>, right: <italic><tp:taxon-name><tp:taxon-name-part taxon-name-part-type="genus" reg="Pyrus">P.</tp:taxon-name-part><tp:taxon-name-part taxon-name-part-type="species" reg="calleryana">calleryana</tp:taxon-name-part></tp:taxon-name></italic>).</p></caption><graphic xmlns:xlink="http://www.w3.org/1999/xlink" xlink:href="phytokeys-254-161_article-138039__-g004.jpg" position="float" orientation="portrait" xlink:type="simple" id="oo_1294173.jpg"><uri content-type="original_file" xlink:type="simple">https://binary.pensoft.net/fig/1294173</uri></graphic></fig></tp:treatment-sec><tp:treatment-sec sec-type="distribution" id="SECID0EEDAG"><title>Distribution and habitat.</title><p>The new species is currently known only from its type locality, Mount Danxiashan, Renhua County, Guangdong Province, China. It typically grows on steep slopes at altitudes of 200–600 m above sea level.</p></tp:treatment-sec><tp:treatment-sec sec-type="conservation status" id="SECID0EJDAG"><title>Conservation status.</title><p>The new species is a common shrub found on the steep slopes of Mount Danxia. Most individuals are located within the Danxia Nature Reserve, which is well protected, and we observed no active threats or ongoing declines in population size. According to the Guidelines for Using the IUCN Red List Categories and Criteria, v. 16 (<xref ref-type="bibr" rid="B5">IUCN Standards and Petitions Committee 2024</xref>), we suggest classifying <italic><tp:taxon-name><tp:taxon-name-part taxon-name-part-type="genus" reg="Pyrus">P.</tp:taxon-name-part><tp:taxon-name-part taxon-name-part-type="species" reg="zhaoxuanii">zhaoxuanii</tp:taxon-name-part></tp:taxon-name></italic> as Least Concern(<abbrev xmlns:xlink="http://www.w3.org/1999/xlink" xlink:title="Least Concern" id="ABBRID0E5DAG" xlink:type="simple">LC</abbrev>).</p><fig id="F5" position="float" orientation="portrait"><object-id xmlns:xlink="http://www.w3.org/1999/xlink" content-type="doi" xlink:type="simple">10.3897/phytokeys.254.138039.figure5</object-id><object-id xmlns:xlink="http://www.w3.org/1999/xlink" content-type="arpha" xlink:type="simple">2E5E97B5-105D-5978-8CB8-E3DEBD4613DF</object-id><label>Figure 5.</label><caption><p>Line drawing of <italic><tp:taxon-name><tp:taxon-name-part taxon-name-part-type="genus" reg="Pyrus">Pyrus</tp:taxon-name-part><tp:taxon-name-part taxon-name-part-type="species" reg="zhaoxuanii">zhaoxuanii</tp:taxon-name-part></tp:taxon-name></italic><bold>A</bold> flowering plant <bold>B</bold> fruiting plant <bold>C</bold> flower <bold>D</bold> appearance of fruit <bold>E</bold> leaf <bold>F</bold> pistil <bold>G</bold> longitudinal section of flower <bold>H</bold> longitudinal and cross section of fruit <bold>I</bold> bud scales <bold>J</bold> stamens. Scale bars: 5 cm (<bold>A, B</bold>); 1 cm (<bold>C, D, E, F, G</bold>); 2 cm (<bold>H</bold>); 2 mm (<bold>I</bold>); 5 mm (<bold>J</bold>). Illustrated by Si-Rui Pan.</p></caption><graphic xmlns:xlink="http://www.w3.org/1999/xlink" xlink:href="phytokeys-254-161_article-138039__-g005.jpg" position="float" orientation="portrait" xlink:type="simple" id="oo_1294174.jpg"><uri content-type="original_file" xlink:type="simple">https://binary.pensoft.net/fig/1294174</uri></graphic></fig></tp:treatment-sec><tp:treatment-sec sec-type="material" id="SECID0EYFAG"><title>Additional specimens examined</title><p><bold>(Paratypes)</bold>: China. • Guangdong Province, Shaoguan City, Danxiashan National Nature Reserve, <named-content xmlns:xlink="http://www.w3.org/1999/xlink" content-type="dwc:verbatimCoordinates" xlink:type="simple"><named-content content-type="geo-json" specific-use="{&#34;type&#34;:&#34;Point&#34;,&#34;coordinates&#34;:[25.007725,113.664044]}" id="NCID0EDGAG" xlink:type="simple">113°39'50.56"N, 25°0'27.81"E</named-content></named-content>, alt. 328 m, 24 February 2024, <italic>Y.Y. Wu et al. DNPC4014</italic> (<named-content xmlns:xlink="http://www.w3.org/1999/xlink" content-type="dwc:institutional_code" xlink:title="Sun Yat-sen University" xlink:href="http://grbio.org/institution/zhongshan-sun-yatsen-university" xlink:type="simple">SYS</named-content>!); China. • Guangdong Province, Shaoguan City, Danxiashan National Nature Reserve, <named-content xmlns:xlink="http://www.w3.org/1999/xlink" content-type="dwc:verbatimCoordinates" xlink:type="simple"><named-content content-type="geo-json" specific-use="{&#34;type&#34;:&#34;Point&#34;,&#34;coordinates&#34;:[113.736192,24.974647]}" id="NCID0ESGAG" xlink:type="simple">24°58'28.73"N, 113°44'10.29"E</named-content></named-content>, alt. 285 m, 26 September 2023, <italic>Y.Y. Wu &amp; Q. Fan 102</italic> (<named-content xmlns:xlink="http://www.w3.org/1999/xlink" content-type="dwc:institutional_code" xlink:title="Sun Yat-sen University" xlink:href="http://grbio.org/institution/zhongshan-sun-yatsen-university" xlink:type="simple">SYS</named-content>!).</p><fig id="F6" position="float" orientation="portrait"><object-id xmlns:xlink="http://www.w3.org/1999/xlink" content-type="doi" xlink:type="simple">10.3897/phytokeys.254.138039.figure6</object-id><object-id xmlns:xlink="http://www.w3.org/1999/xlink" content-type="arpha" xlink:type="simple">B715ABA8-B6E9-50BB-9A3F-32524896F5AC</object-id><label>Figure 6.</label><caption><p>Holotype of <italic><tp:taxon-name><tp:taxon-name-part taxon-name-part-type="genus" reg="Pyrus">Pyrus</tp:taxon-name-part><tp:taxon-name-part taxon-name-part-type="species" reg="zhaoxuanii">zhaoxuanii</tp:taxon-name-part></tp:taxon-name></italic>, <italic>Y.Y. Wu et al. DNPC4016</italic> (<named-content xmlns:xlink="http://www.w3.org/1999/xlink" content-type="dwc:institutional_code" xlink:title="Sun Yat-sen University" xlink:href="http://grbio.org/institution/zhongshan-sun-yatsen-university" xlink:type="simple">SYS</named-content>).</p></caption><graphic xmlns:xlink="http://www.w3.org/1999/xlink" xlink:href="phytokeys-254-161_article-138039__-g006.jpg" position="float" orientation="portrait" xlink:type="simple" id="oo_1294175.jpg"><uri content-type="original_file" xlink:type="simple">https://binary.pensoft.net/fig/1294175</uri></graphic></fig></tp:treatment-sec><ref-list><ref id="B5"><mixed-citation xmlns:xlink="http://www.w3.org/1999/xlink" xlink:type="simple">IUCN Standards and Petitions Committee (<year>2024</year>) Guidelines for Using the IUCN Red List Categories and Criteria. Version 16. Prepared by the Standards and Petitions Committee. <ext-link xlink:href="https://www.iucnredlist.org/documents/RedListGuidelines.pdf" ext-link-type="uri" xlink:type="simple">https://www.iucnredlist.org/documents/RedListGuidelines.pdf</ext-link> [Accessed 25.03.2024]</mixed-citation></ref></ref-list></tp:taxon-treatment>
